# Supplementary material for: Association between eating behaviors and premenstrual syndrome severity among Japanese female university students: a cross-sectional study
Source: PeerJ. 2026 Apr 23;14:e21141. doi: 10.7717/peerj.21141 (PMC13110648; doi:10.7717/peerj.21141)
Supplement: Supplemental Information 2 [file peerj-14-21141-s002.xlsx]

## Sheet: Sheet1
	Demographic data									Eating Behavior
										Knowledge of body constitution and weight							Motive for eating										Feeding by proxy					Hunger and satiety							Eating patterns						Meal plan
ID	Old	Height	Weight	BMI		Sleeping time	Smoking	Alcohol		Do you think you gain weight because you like sweets?	Do you think you gain weight because you lie down immediately after eating?	Do you eat well even when you have a cold?	Do you really think you gain weight even by drinking water?	Are you convinced you gain weight because of lack of exercise?	Do you feel that you are more prone to weight gain than others?	subtotal	Do you eat more than you need just to have no leftovers?	If your favorite food is offered, do you eat it even immediately after a meal?	Do you feel unsatisfied with dinner when there are only a few dishes?	Do you tend to eat when you see others eating?	Do you tend to order more food than needed when you eat out or have food delivered?	Do you feel unsatisfied unless you buy more groceries than needed?	Are you not satisfied unless you cook more food than needed?	Do you indulge in unplanned buying of food that looks delicious in a supermarket, etc.?	Do you often have meals just for social reasons?	subtotal	Do you feel restless when there is not much food in the refrigerator?	Do you tend to eat when you feel irritated or anxious?	Do you keep foods readily available?	Do you eat something or other when you have nothing else to do?	subtotal	Do you feel irritated when hungry?	Do you feel satiated only when your stomach is full?	Do you have regrets after eating too much?	Are you unable to sleep when you are hungry?	Do you really not have the feeling of hunger or fullness?	Are you often not hungry even just before a meal?	subtotal	Do you eat fast?	Are you often told that you eat too much?	Do you not chew your food well?	Do you cram food into your mouth when you eat?	During a meal do you stuff food items into your mouth one after another?	subtotal	Do you often use convenience stores?	Do you like noodles?	Do you often eat out or have food delivered?	Do you often go to fast food joints and have burgers and the like?	Do you often eat sweet buns?
1	24	160.1	52	20.2871		7	0	1		3	1	4	2	3	2	15	4	4	3	3	1	1	1	2	4	23	1	2	2	1	6	1	4	2	1	1	1	10	1	4	1	1	2	9	2	1	3	1	2
2	23	160	55.5	21.6797		7	0	0		3	3	2	1	1	4	14	4	1	2	2	1	1	1	2	1	15	1	3	3	3	10	3	1	1	2	1	1	9	1	1	1	1	1	5	3	3	1	1	1
3	22	154.7	45.7	19.0957		7	0	1		1	1	3	1	1	2	9	3	3	1	3	1	1	1	1	2	16	1	3	1	2	7	1	1	2	1	1	1	7	1	2	1	2	1	7	2	1	1	1	1
4	18	152.3	46.8	20.1765		7	0	1		3	3	4	1	4	1	16	1	3	4	4	4	3	1	4	3	27	2	3	4	4	13	1	1	4	1	1	3	11	4	3	4	3	4	18	3	1	1	3	1
5	24	158.5	45	17.9124		7	0	1		3	2	1	1	3	1	11	2	2	1	1	1	1	1	2	1	12	2	1	1	1	5	1	1	1	2	1	1	7	1	1	2	1	1	6	4	3	1	1	1
6	23	148.3	39.7	18.0513		6	0	1		1	3	1	1	4	1	11	1	1	3	3	1	1	1	1	1	13	1	3	1	1	6	3	3	2	4	1	1	14	2	1	1	1	1	6	3	4	2	3	1
7	20	161	50	19.2894		6	0	2		4	4	1	1	2	2	14	4	3	3	4	3	4	3	4	2	30	1	4	2	4	11	3	4	2	4	1	1	15	1	4	1	2	3	11	2	4	1	3	2
8	23	152	42.5	18.3951		6	0	1		1	1	2	1	2	1	8	1	2	1	2	2	1	1	1	2	13	1	1	1	1	4	1	1	1	3	1	2	9	1	1	1	3	3	9	3	2	2	1	1
9	24	160.9	52	20.0859		7	0	0		3	1	1	1	3	1	10	3	3	1	1	1	1	1	1	1	13	1	3	1	3	8	1	1	1	4	1	1	9	1	2	1	1	1	6	3	1	2	2	1
10	19	158.7	52	20.6466		6	0	0		1	2	3	1	4	3	14	2	1	2	4	1	2	1	2	3	18	1	3	3	2	9	2	2	3	3	1	1	12	2	2	2	1	3	10	1	4	1	1	1
11	23	157.3	53	21.4199		5	0	0		3	3	4	1	1	3	15	4	4	1	3	2	1	1	2	2	20	1	2	3	2	8	2	2	3	1	1	2	11	2	4	1	1	1	9	3	3	3	3	2
12	23	163.8	48	17.8901		7	0	1		1	1	2	1	1	1	7	4	1	1	4	4	4	2	2	3	25	4	3	2	1	10	2	3	1	1	1	2	10	2	4	3	2	4	15	3	4	4	2	1
13	20	154.3	50.1	21.0429		6	0	4		3	1	3	1	4	3	15	2	4	4	3	1	3	1	1	3	22	2	4	1	2	9	2	3	4	2	1	2	14	2	2	3	2	4	13	2	1	4	4	3
14	21	155.2	53.7	22.2941		7	0	1		4	2	2	4	3	4	19	4	3	1	3	1	1	2	1	1	17	1	4	1	1	7	4	1	4	4	1	2	16	1	1	1	1	1	5	2	4	1	1	1
15	20	162.1	52.4	19.9418		7	0	1		4	3	3	2	3	3	18	2	2	2	3	1	3	1	3	4	21	1	3	1	3	8	2	1	4	1	2	2	12	2	1	3	4	2	12	4	3	3	2	2
16	22	156.7	50.8	20.6883		6	0	0		3	3	2	1	4	3	16	3	2	1	3	1	2	2	2	1	17	1	3	1	1	6	1	2	2	1	1	1	8	2	1	2	2	2	9	2	3	1	3	3
17	23	153.5	53	22.4936		6	0	1		4	2	4	1	3	3	17	3	4	2	3	3	2	1	4	2	24	1	4	1	2	8	1	3	3	2	1	2	12	2	2	2	1	2	9	2	2	2	2	1
18	19	159	57	22.5466		6	0	1		2	2	3	1	2	4	14	2	2	1	3	3	1	2	2	4	20	2	2	2	2	8	3	1	1	3	1	2	11	1	2	1	1	3	8	3	3	3	2	2
19	22	159.4	56.5	22.2368		8	0	1		1	3	2	1	3	1	11	4	4	1	3	2	1	2	3	2	22	1	3	1	3	8	1	4	1	2	1	3	12	1	4	1	1	1	8	3	3	2	3	2
20	19	155.5	45.5	18.817		7	0	0		1	2	1	2	2	1	9	1	4	2	2	1	1	1	1	1	14	1	1	1	1	4	1	1	2	1	1	2	8	1	1	1	1	1	5	1	4	1	1	1
21	21	158	50	20.0288		7	0	1		3	2	3	1	2	2	13	2	3	1	3	2	2	1	2	2	18	1	3	2	3	9	3	3	2	2	1	1	12	3	2	3	2	2	12	1	3	1	1	1
22	19	155.6	47	19.4124		7	0	0		3	3	1	3	3	3	16	3	2	1	3	2	2	1	3	1	18	1	4	1	2	8	1	3	3	2	2	1	12	1	2	3	1	1	8	3	4	2	2	2
23	20	162.9	53.2	20.0479		6	0	1		2	2	1	2	1	2	10	4	4	3	3	1	2	2	3	2	24	1	3	1	2	7	2	3	4	1	2	2	14	2	4	2	4	4	16	2	1	1	2	1
24	21	156.3	51	20.8762		6	0	0		3	3	4	1	4	4	19	1	1	1	1	1	4	1	3	3	16	2	3	1	3	9	1	2	4	1	1	1	10	2	2	2	1	1	8	4	1	1	2	3
25	23	162.5	52.5	19.8817		8	0	1		2	1	4	1	1	2	11	4	4	2	4	3	1	3	3	3	27	1	3	4	2	10	1	3	2	1	1	1	9	2	4	1	1	1	9	2	2	2	1	1
26	23	160	50.5	19.7266		6	0	1		4	3	1	1	4	4	17	1	3	1	1	2	1	1	3	4	17	1	3	2	2	8	1	2	2	1	1	1	8	1	1	1	1	1	5	4	3	4	2	3
27	22	154.5	54	22.6223		8	0	0		1	2	2	1	3	3	12	3	3	2	1	3	1	1	3	1	18	1	4	1	2	8	1	1	2	1	1	2	8	2	2	2	1	1	8	1	4	1	2	1
28	19	163	51	19.1953		6	0	0		3	3	1	2	2	2	13	3	3	2	3	1	1	3	2	2	20	3	3	3	3	12	2	3	2	3	3	3	16	3	2	3	3	2	13	3	3	1	2	3
29	22	151.5	42	18.2989		7	0	1		3	1	1	1	1	1	8	1	4	1	1	1	1	1	3	1	14	1	3	1	1	6	2	1	1	1	1	1	7	3	1	3	1	1	9	2	1	1	2	1
30	20	156	41	16.8475		7	0	0		1	4	1	1	1	1	9	2	2	1	1	1	2	1	1	4	15	2	2	1	1	6	1	1	1	1	4	4	12	1	1	1	1	1	5	1	1	1	1	3
31	21	157	57	23.1247		6	0	0		3	1	3	1	1	2	11	3	3	1	1	1	1	1	2	1	14	1	3	1	3	8	1	3	4	1	1	1	11	1	3	1	1	1	7	2	1	1	1	2
32	21	156.5	53	21.6395		6	0	0		3	2	3	1	1	2	12	3	3	3	3	1	2	2	3	2	22	3	3	3	3	12	2	3	3	3	1	1	13	1	2	1	1	1	6	2	1	2	2	3
33	22	166.6	57.3	20.6445		6	0	1		3	3	3	1	3	3	16	4	4	3	4	2	1	1	2	2	23	1	3	3	3	10	2	3	4	1	1	2	13	2	4	3	2	3	14	2	3	2	1	1
34	20	163.3	49	18.3748		6	0	0		2	3	2	1	3	1	12	3	3	2	3	2	2	3	2	1	21	2	3	2	3	10	2	3	4	3	1	2	15	2	2	2	2	2	10	2	3	2	2	2
35	21	159.8	54.8	21.4599		7	0	0		2	1	2	1	1	3	10	3	3	1	1	1	2	1	2	1	15	1	2	1	2	6	3	3	2	3	1	1	13	1	3	1	1	2	8	2	2	1	1	1
36	23	151.2	45	19.6838		5	0	0		2	2	2	2	3	1	12	2	4	4	4	3	4	2	4	1	28	4	4	4	4	16	4	3	4	2	1	1	15	1	2	3	3	4	13	4	4	3	4	4
37	24	166.6	55	19.8158		6	0	1		1	1	1	1	2	2	8	3	3	1	2	1	2	2	3	3	20	1	4	1	2	8	3	3	1	1	2	1	11	2	2	3	1	2	10	3	2	2	3	3
38	19	165	45	16.5289		8	0	0		2	2	2	2	4	2	14	2	3	2	2	1	1	2	2	1	16	2	2	3	3	10	1	3	3	1	2	2	12	1	2	2	1	2	8	1	1	1	1	2
39	18	164.8	51.3	18.8887		7	0	0		1	1	2	1	2	1	8	2	2	2	1	1	1	1	1	1	12	2	1	1	1	5	2	1	2	1	1	1	8	2	1	1	1	1	6	1	2	1	1	1
40	18	160	51.3	20.0391		7	0	0		3	2	1	1	2	3	12	1	2	1	2	1	2	1	2	1	13	1	3	1	2	7	2	2	3	1	2	2	12	1	1	1	1	3	7	3	1	2	1	3
41	18	160.1	42.5	16.5808		6	0	0		1	1	2	1	2	1	8	1	3	3	4	1	2	1	2	1	18	1	1	3	3	8	1	4	1	1	1	1	9	1	2	1	1	1	6	2	1	1	1	1
42	18	156.5	45.5	18.5773		5	0	0		3	1	1	1	4	2	12	3	3	1	1	1	1	1	1	1	13	3	2	1	2	8	1	2	4	1	1	1	10	1	1	1	1	1	5	2	3	1	1	2
43	20	153.3	50.2	21.3609		6	0	0		3	2	2	3	4	2	16	2	2	1	2	1	1	1	1	1	12	1	2	1	3	7	2	2	4	1	1	1	11	2	1	1	1	1	6	3	3	1	2	3
44	18	158.8	51.2	20.3034		7	0	0		2	4	2	3	2	3	16	3	3	1	2	2	1	1	1	1	15	1	1	3	2	7	1	1	2	1	1	2	8	4	2	2	2	2	12	2	3	1	1	2
45	23	159	49	19.3821		7	0	0		4	3	3	2	4	3	19	3	4	1	3	2	3	3	3	1	23	1	4	3	3	11	3	2	1	3	2	2	13	1	1	1	3	1	7	4	4	2	2	3
46	24	160	53	20.7031		6	0	0		2	2	4	1	4	1	14	4	3	1	3	1	1	1	1	2	17	1	3	2	1	7	1	2	1	1	1	1	7	2	3	3	2	4	14	3	4	1	2	1
47	19	152	52	22.5069		7	0	0		3	3	3	1	1	3	14	1	2	2	2	2	2	2	1	1	15	1	2	2	1	6	3	2	3	3	1	1	13	1	1	1	1	1	5	1	3	1	1	1
48	23	161.5	54	20.7037		6	0	1		4	1	3	1	3	2	14	3	3	1	2	1	1	1	3	2	17	1	1	1	1	4	1	3	1	2	1	3	11	2	3	3	2	3	13	3	3	3	3	3
49	22	150	45	20		6	0	1		3	3	2	1	3	2	14	3	2	1	2	1	1	1	3	1	15	1	3	1	2	7	2	1	2	1	1	1	8	3	1	2	1	2	9	2	3	1	1	2
50	22	160.8	54.2	20.9617		7	0	1		1	2	2	1	2	1	9	3	2	2	1	1	1	1	3	1	15	1	1	2	1	5	2	1	1	1	1	1	7	1	1	1	1	2	6	1	3	1	2	1
51	24	163	53.5	20.1362		7	0	1		2	3	3	1	2	4	15	2	4	1	2	2	1	2	2	3	19	1	3	2	3	9	2	2	3	2	2	3	14	1	2	1	2	2	8	3	2	3	2	1
52	24	156.2	49	20.0833		6	0	1		2	3	1	1	4	1	12	1	2	1	1	1	1	1	2	3	13	1	2	1	1	5	1	2	3	2	1	2	11	1	2	1	1	1	6	1	4	1	1	1
53	21	161.5	50.2	19.2468		7	0	0		1	2	2	1	2	1	9	2	3	2	3	2	3	3	2	1	21	2	2	2	2	8	3	3	1	3	1	1	12	1	3	1	2	2	9	2	4	2	1	3
54	23	155.6	52.3	21.6014		6	0	1		4	3	4	1	3	2	17	3	3	1	2	2	2	2	3	2	20	1	2	1	3	7	2	2	1	1	1	1	8	1	1	2	1	3	8	2	2	2	4	4
55	22	164	60	22.3081		8	0	0		3	3	3	1	3	4	17	4	3	1	3	2	1	1	1	1	17	1	2	1	3	7	1	3	4	1	1	1	11	3	3	2	3	3	14	1	2	1	2	1
56	24	174.9	62.5	20.4315		7	0	0		3	1	1	1	4	1	11	1	3	2	3	3	4	4	4	3	27	2	1	4	2	9	2	2	3	2	1	2	12	1	3	4	3	3	14	4	2	3	2	2
57	22	149	42	18.9181		8	0	1		1	3	4	1	4	2	15	1	4	1	4	1	1	1	4	4	21	1	4	3	4	12	4	2	1	4	1	4	16	1	1	1	1	1	5	1	1	1	1	1
58	18	165	60	22.0386		7	0	0		1	4	2	2	3	2	14	1	1	1	2	2	1	1	1	1	11	1	4	1	3	9	2	4	4	2	3	3	18	3	2	3	2	2	12	1	1	1	1	1
59	21	156.5	49.5	20.2105		7	0	1		2	4	2	1	3	1	13	4	3	1	4	2	2	2	2	3	23	1	3	2	2	8	2	2	2	1	1	1	9	4	4	3	2	4	17	2	2	2	1	2
60	19	154.8	51.5	21.4914		8	0	0		3	3	1	2	2	2	13	3	3	3	3	3	3	4	4	1	27	1	3	3	3	10	1	3	1	1	1	2	9	1	1	2	2	3	9	3	2	2	1	3
61	21	156	47.7	19.6006		5	0	1		2	3	3	2	4	2	16	3	3	1	4	4	3	2	2	3	25	2	3	4	1	10	3	3	4	4	2	1	17	2	3	2	4	1	12	2	4	4	2	1
62	23	154.3	49	20.5809		5	0	1		3	3	4	2	4	4	20	4	4	1	3	3	4	4	1	3	27	1	4	2	1	8	2	1	2	3	1	3	12	3	2	3	1	2	11	4	3	2	1	1
63	22	164	49	18.2183		7	0	1		1	2	3	1	3	1	11	2	2	3	2	2	1	2	2	2	18	1	1	1	2	5	2	2	3	2	1	2	12	2	3	1	1	2	9	1	3	2	1	1
64	22	170.3	55	18.9642		6	0	0		2	1	4	1	4	2	14	4	3	1	1	1	1	1	2	2	16	1	4	1	2	8	2	3	4	1	1	2	13	2	3	2	2	2	11	3	1	2	2	3
65	22	164.5	57.1	21.1011		7	0	0		1	1	1	1	1	1	6	1	1	1	1	1	1	1	1	1	9	1	2	3	1	7	2	1	1	1	1	1	7	1	1	1	1	1	5	4	4	3	1	2
66	19	152	46.5	20.1264		6	0	0		3	1	2	1	1	2	10	1	2	1	1	1	1	1	3	1	12	1	1	1	2	5	1	1	2	1	1	1	7	1	1	1	1	1	5	4	2	3	1	3
67	22	170	60	20.7612		9	0	0		3	3	3	1	3	4	17	4	4	4	4	3	4	2	2	1	28	4	3	3	2	12	4	4	2	3	2	4	19	1	4	3	2	2	12	2	3	3	2	2
68	22	150	44	19.5556		7	0	0		2	3	3	1	4	2	15	3	3	2	2	1	2	1	2	2	18	1	3	1	2	7	1	2	2	2	1	1	9	2	2	2	2	2	10	2	1	1	1	1
69	23	157.5	49.2	19.8337		7	0	1		2	1	3	1	3	1	11	2	2	1	1	1	2	2	1	1	13	1	2	1	1	5	3	1	1	2	1	1	9	1	1	1	1	2	6	2	2	2	1	1
70	22	162	46	17.5278		7	0	0		2	1	3	1	3	1	11	3	4	2	3	1	1	1	1	2	18	1	4	3	3	11	3	3	4	2	1	1	14	1	2	2	1	2	8	2	2	1	1	1
71	19	164	45.5	16.917		6	0	0		2	2	1	1	2	1	9	3	2	1	2	1	1	1	1	1	13	1	1	1	1	4	1	2	1	1	1	1	7	1	1	1	2	1	6	1	2	2	1	3
72	23	162	69	26.2917		7	0	0		2	3	1	1	2	3	12	1	2	1	1	1	2	1	3	1	13	1	2	3	1	7	2	1	4	1	1	1	10	4	2	1	1	1	9	3	1	3	1	3
73	24	149.5	37.5	16.7783		7	0	1		2	2	1	1	2	2	10	1	3	1	3	1	1	1	3	1	15	1	2	2	3	8	1	3	1	3	2	2	12	4	1	4	4	3	16	1	4	1	1	1
74	19	152.3	52	22.4183		7	0	0		2	2	2	1	2	2	11	2	1	2	1	2	2	1	2	1	14	1	3	1	1	6	2	3	2	1	1	1	10	1	2	1	1	1	6	1	3	1	1	1
75	19	166.7	52	18.7125		6	0	0		2	2	4	1	1	1	11	2	2	1	3	1	4	4	2	1	20	1	3	2	3	9	2	1	2	1	1	1	8	2	3	2	2	2	11	2	3	1	2	1
76	22	162.8	46.8	17.6578		7	0	1		1	1	1	1	1	1	6	2	2	1	1	1	1	1	2	2	13	1	1	1	1	4	4	1	2	1	1	1	10	2	2	1	2	1	8	2	3	3	4	2
77	24	160.1	49	19.1167		7	0	0		2	1	2	1	4	2	12	3	2	1	3	2	1	1	1	3	17	1	2	2	1	6	2	2	2	1	1	1	9	1	2	1	1	1	6	2	2	2	1	1
78	21	165.1	45.6	16.729		6	0	0		1	1	1	1	2	1	7	1	1	1	1	1	1	1	2	2	11	1	2	1	1	5	1	2	1	1	2	2	9	2	2	1	1	2	8	3	2	1	1	1
79	22	152.3	58.5	25.2206		5	0	0		4	1	4	1	4	3	17	4	4	1	3	3	1	4	3	1	24	3	2	3	1	9	1	1	4	1	1	3	11	3	3	3	1	3	13	4	3	1	1	1
80	21	163.1	49	18.4199		6	0	0		3	1	1	1	1	1	8	2	3	1	4	1	1	1	1	2	16	1	1	1	2	5	2	2	4	1	1	1	11	2	1	3	1	1	8	3	1	1	1	1
81	21	160.7	47.9	18.5483		7	0	0		1	2	1	1	2	1	8	2	1	2	1	1	2	1	1	1	12	1	1	1	2	5	2	1	1	1	1	1	7	1	1	1	1	1	5	1	2	1	1	1
82	22	149.8	46.5	20.7219		9	0	0		3	3	1	1	3	3	14	4	3	1	4	1	1	3	1	2	20	1	3	1	3	8	3	3	4	4	1	1	16	3	2	3	3	4	15	2	4	2	3	1
83	22	150	45	20		6	0	0		2	2	1	1	3	1	10	3	3	1	3	1	2	1	3	1	18	1	2	2	1	6	2	2	2	1	1	1	9	2	3	1	1	2	9	2	3	1	1	2
84	22	150	48	21.3333		5	0	0		2	2	3	1	2	2	12	4	4	1	2	1	2	3	4	1	22	1	2	1	1	5	2	3	2	3	1	1	12	3	2	1	1	2	9	1	3	1	1	1
85	22	156.6	52.4	21.3672		6	0	0		3	4	1	1	4	4	17	2	1	1	2	1	1	3	2	2	15	1	2	1	1	5	1	1	2	3	2	1	10	3	1	3	1	1	9	3	2	2	2	2
86	21	161.2	49	18.8567		6	0	0		1	1	1	1	2	1	7	3	2	1	3	1	1	1	2	2	16	1	2	2	2	7	2	2	2	2	1	2	11	2	2	2	1	2	9	3	3	2	2	1
87	23	156.2	42	17.2142		7	0	0		1	1	1	1	1	1	6	1	1	1	1	1	1	1	1	1	9	1	3	3	3	10	3	1	3	3	3	1	14	1	1	1	1	2	6	3	4	1	3	3
88	22	155	48.9	20.3538		6	0	0		1	2	1	1	2	2	9	3	2	1	2	1	1	1	3	2	16	1	1	1	1	4	1	1	1	1	1	2	7	3	1	3	3	3	13	2	4	2	2	4
89	21	162.2	49.4	18.777		8	0	0		3	2	2	1	1	1	10	2	2	1	1	1	1	1	1	1	11	1	2	1	1	5	1	2	2	1	1	1	8	1	1	2	1	1	6	2	2	2	2	2
90	23	155.5	54.5	22.5391		5	0	1		4	3	4	1	2	2	16	4	3	1	3	2	1	1	4	1	20	2	3	3	3	11	1	4	3	2	2	3	15	2	4	2	1	2	11	3	2	2	2	3
91	23	163.5	48.5	18.1429		7	0	1		1	1	3	1	4	1	11	2	2	2	2	3	1	1	3	3	19	1	1	1	2	5	3	1	1	1	1	2	9	1	1	1	2	2	7	2	2	1	2	4
92	22	156.5	46.8	19.1081		5	0	1		1	2	3	1	1	1	9	2	2	2	2	3	3	1	1	2	18	1	2	2	3	8	1	2	1	1	2	3	10	3	2	2	1	1	9	1	3	1	2	2
93	20	160.2	50.1	19.5215		6	0	1		2	2	2	1	2	1	10	4	4	1	1	3	1	1	3	1	19	1	2	1	1	5	2	2	1	2	1	1	9	1	2	2	1	1	7	2	3	1	2	2
94	21	158.5	52	20.6988		8	0	0		2	1	1	1	2	1	8	2	2	1	1	1	1	1	2	1	12	2	2	2	2	8	1	2	1	1	2	2	9	2	1	2	1	1	7	3	2	3	4	3
95	19	162.5	58.5	22.1538		6	0	0		3	3	1	1	4	3	15	4	3	3	2	1	1	1	1	1	17	2	1	3	3	9	1	2	1	1	1	1	7	2	1	2	3	2	10	1	2	1	1	2
96	19	157.1	40.2	16.2882		6	0	0		3	4	4	1	4	1	17	1	3	4	2	1	1	1	1	2	16	1	4	1	4	10	3	4	4	2	4	4	21	2	1	2	1	3	9	3	1	3	1	1
97	19	153	40	17.0874		6	0	0		2	1	2	1	2	1	9	2	3	1	2	1	1	1	2	1	14	2	1	1	1	5	1	2	1	1	1	1	7	1	2	1	2	2	8	3	2	2	2	1
98	23	165.3	56.9	20.8241		7	0	1		1	2	1	2	3	2	11	2	1	3	2	1	2	1	2	2	16	1	3	1	1	6	3	1	1	1	1	1	8	2	1	2	1	2	8	2	1	1	1	1
99	22	163.4	47.4	17.7531		7	0	0		3	1	1	1	2	1	9	2	3	3	2	2	2	1	2	2	19	1	3	1	3	8	2	3	4	2	3	3	17	3	1	3	2	3	12	3	2	2	1	1
100	20	157.5	57.5	23.1796		6	0	0		4	4	1	2	4	4	19	3	3	2	2	1	2	1	3	4	21	1	3	1	1	6	2	3	4	1	1	2	13	2	2	2	2	2	10	3	3	3	1	4
101	21	164	50	18.5901		6	0	1		2	3	4	1	2	1	13	4	4	2	3	3	3	1	4	1	25	2	4	3	3	12	3	4	1	4	1	1	14	1	4	2	3	3	13	4	4	4	2	3
102	19	161.2	43.5	16.7401		7	0	0		2	2	4	4	1	1	14	2	4	1	1	1	1	1	1	1	13	1	4	1	1	7	1	3	4	1	1	1	11	4	1	4	1	1	11	3	4	1	1	2
103	19	163.4	51.6	19.3262		5	0	0		4	4	4	1	2	1	16	1	1	1	2	1	1	1	4	1	13	1	2	1	2	6	1	1	4	1	1	1	9	1	1	2	1	1	6	3	4	3	1	3
104	22	157.9	42.8	17.1664		6	0	1		2	2	2	1	1	1	9	2	1	1	2	1	2	3	3	2	17	1	1	2	2	6	1	2	2	2	1	2	10	1	1	1	1	1	5	2	4	2	2	1
105	21	167.8	54.5	19.3559		7	0	0		2	3	2	1	2	1	11	3	2	3	2	3	2	2	2	1	20	1	3	1	2	7	2	2	3	2	1	1	11	2	1	1	1	2	7	2	2	2	1	1
106	20	158.5	48	19.1066		6	0	0		3	2	1	1	3	2	12	1	3	2	2	1	2	2	3	1	17	2	1	1	2	6	1	3	3	1	1	2	11	1	1	2	2	2	8	3	4	1	1	3
107	21	167	55	19.721		7	0	0		3	1	4	1	4	2	15	4	4	1	2	1	1	1	1	1	16	3	3	1	3	10	1	4	4	2	1	1	13	2	4	2	1	3	12	1	2	1	1	1
108	23	154.2	46.4	19.5141		8	0	1		3	3	1	1	3	2	13	1	3	1	2	2	2	2	3	1	17	1	2	2	1	6	1	3	2	3	1	1	11	1	1	1	1	1	5	3	3	2	2	1
109	22	157.5	42.5	17.1328		7	0	1		3	2	2	2	4	2	15	2	3	1	3	2	2	2	3	1	19	1	2	2	2	7	1	2	3	2	1	2	11	1	1	3	1	1	7	2	4	2	4	3
110	20	160	75.2	29.375		7	0	0		2	1	1	3	3	4	14	3	1	1	1	1	3	1	3	1	15	1	1	2	1	5	1	1	4	2	4	1	13	3	2	3	1	1	10	2	1	1	1	1
111	21	155.5	56.5	23.3662		6	0	1		2	2	1	1	1	2	9	1	2	1	3	1	2	1	3	2	16	1	3	3	2	9	2	3	4	1	2	2	14	1	3	1	1	1	7	3	3	4	2	2
112	19	158.7	45.2	17.9467		5	0	0		1	1	1	1	2	1	7	4	4	2	2	2	4	3	3	2	26	2	4	1	3	10	1	2	2	2	1	1	9	2	3	1	1	1	8	3	2	3	2	2
113	20	153	44	18.7962		7	0	0		2	3	1	1	3	1	11	2	1	1	1	1	1	1	1	1	10	1	1	1	1	4	1	1	2	1	1	2	8	1	1	1	1	1	5	1	2	1	1	1
114	20	157.2	51	20.6379		6	0	1		1	2	3	1	2	1	10	2	2	1	2	1	2	1	2	1	14	2	2	1	1	6	1	1	1	1	2	2	8	2	2	1	1	1	7	2	3	1	2	1
115	20	153.2	56.9	24.2435		7	0	1		2	2	1	1	2	3	11	4	3	1	2	1	2	2	4	1	20	1	4	1	1	7	1	1	4	1	1	2	10	2	4	3	1	3	13	1	2	1	1	1
116	19	163	53	19.9481		6	0	0		2	2	1	1	2	1	9	1	2	1	2	1	1	1	2	2	13	1	2	1	2	6	1	2	1	2	1	1	8	1	1	1	1	1	5	2	2	2	2	2
117	21	159.3	46.5	18.324		6	0	1		3	3	1	1	3	1	12	3	4	1	2	1	1	1	4	1	18	1	1	2	1	5	2	1	2	2	1	1	9	2	2	2	4	3	13	3	4	1	2	4
118	20	169.8	61.5	21.3304		5	0	0		4	3	3	3	1	3	17	4	4	3	2	3	2	2	4	1	25	1	4	2	2	9	1	4	4	2	1	1	13	4	2	4	3	3	16	3	3	3	1	1
119	20	156.7	50	20.3625		6	0	0		2	1	3	1	3	4	14	4	3	2	1	3	1	1	4	1	20	1	4	2	4	11	1	2	4	1	1	1	10	1	2	4	1	3	11	4	3	4	3	1
120	19	162	47.5	18.0994		6	0	0		1	1	2	1	4	1	10	4	2	1	1	1	1	1	1	1	13	1	2	1	1	5	3	1	3	1	1	2	11	1	1	1	1	1	5	1	2	1	2	4
121	20	153.5	40	16.9763		8	0	0		1	1	1	1	1	1	6	2	3	1	1	1	1	1	2	2	14	2	1	1	1	5	1	2	1	1	1	1	7	1	1	2	1	2	7	3	2	2	2	1
122	20	157	47	19.0677		6	0	0		3	1	1	2	2	3	12	3	2	2	2	2	1	2	1	2	17	1	2	2	2	7	2	2	4	1	1	2	12	1	2	1	1	1	6	1	1	1	1	2
123	20	160	57	22.2656		5	0	0		2	1	3	1	1	1	9	1	1	1	3	1	1	1	2	1	12	1	3	3	3	10	1	2	1	2	1	1	8	1	1	1	1	1	5	4	3	2	1	2
124	20	158	47.5	19.0274		6	0	1		2	2	2	1	2	1	10	1	2	1	1	1	1	1	2	1	11	1	1	1	1	4	2	2	2	1	1	1	9	2	1	1	1	2	7	1	1	1	1	1
125	19	163	45.5	17.1252		7	0	0		1	1	1	1	1	1	6	2	4	1	2	1	2	2	1	2	17	3	2	4	2	11	1	3	1	1	1	2	9	2	1	2	1	2	8	1	3	1	1	1
126	20	160.1	47	18.3364		6	0	1		1	2	2	1	1	1	8	1	1	1	2	1	3	2	2	1	14	4	1	2	4	11	1	1	1	2	1	1	7	1	1	1	1	1	5	4	4	4	4	4
127	20	157	57.5	23.3275		7	0	0		4	4	2	1	3	4	18	3	4	2	3	3	3	1	4	1	24	1	3	3	2	9	3	4	3	4	1	1	16	2	1	2	4	4	13	4	4	4	2	4
128	20	158.4	50.3	20.0474		7	0	1		4	2	4	2	4	4	20	4	4	1	1	1	1	1	1	2	16	1	3	1	4	9	1	4	4	1	4	3	17	1	1	2	1	1	6	2	3	3	2	4
129	20	154.5	46.5	19.4803		7	0	10		2	2	3	1	2	2	12	3	3	2	3	2	2	1	3	4	23	1	3	3	3	10	2	3	1	1	1	2	10	2	4	3	1	3	13	3	2	2	2	1
130	19	162	48	18.2899		5	0	0		3	2	3	1	3	1	13	3	3	1	2	1	1	1	1	2	15	1	2	2	1	6	2	2	2	2	1	1	10	2	1	3	2	1	9	3	3	1	1	4
131	19	158.5	45	17.9124		7	0	0		3	2	1	1	4	3	14	2	1	1	3	1	1	1	1	1	12	1	1	1	1	4	1	2	4	1	1	3	12	2	1	3	1	3	10	1	1	1	1	1
132	19	163.1	52	19.5477		5	0	0		4	4	4	1	2	2	17	1	2	1	4	1	1	1	1	2	14	1	2	1	1	5	1	1	3	1	1	2	9	1	1	3	1	2	8	4	4	3	1	1
133	20	153.8	47.8	20.2076		7	0	1		1	1	3	3	3	3	14	2	2	1	3	1	1	1	2	2	15	1	1	1	2	5	1	1	4	1	1	2	10	2	1	3	4	3	13	1	2	1	2	4
134	21	153	50	21.3593		8	0	0		4	3	3	2	3	1	16	3	4	1	4	1	1	1	4	1	20	1	1	1	1	4	1	4	4	4	2	1	16	1	1	1	1	1	5	1	2	1	1	2
135	19	161.2	44.5	17.125		6	0	0		3	1	1	1	1	1	8	1	4	1	4	1	1	1	1	1	15	1	1	1	1	4	1	2	1	1	1	1	7	3	4	4	1	1	13	2	4	3	1	3
136	19	168.7	58	20.3797		7	0	0		1	1	3	1	4	1	11	2	4	1	2	1	1	1	1	2	15	1	3	1	2	7	3	3	2	1	1	1	11	2	4	3	4	4	17	1	2	1	1	2
137	20	166	51	18.5078		6	0	0		3	2	4	1	1	1	12	3	3	1	4	3	3	3	2	1	23	1	3	1	2	7	3	1	2	2	1	1	10	3	4	3	2	2	14	2	3	1	2	2
138	20	162.2	72.8	27.6713		7	0	0		2	3	1	3	4	3	16	2	1	1	1	2	2	1	2	1	13	1	3	1	1	6	2	3	3	1	2	1	12	1	3	4	1	1	10	3	4	2	3	1
139	20	162.3	58.5	22.2085		7	0	0		3	3	2	1	4	3	16	4	1	3	4	1	1	1	1	1	17	3	1	4	3	11	1	2	1	1	1	1	7	1	1	2	2	2	8	1	3	1	1	3
140	20	155	50	20.8117		7	0	0		4	4	4	1	4	1	18	4	1	1	4	1	1	1	1	1	15	1	1	1	1	4	1	1	1	3	1	1	8	4	3	4	1	4	16	4	4	4	1	4
141	20	170	57.5	19.8962		7	0	0		2	1	3	1	4	2	13	4	4	3	1	1	1	1	2	1	18	2	1	2	2	7	3	1	2	2	1	2	11	2	3	2	1	2	10	1	1	1	1	2
142	19	166.8	58.6	21.0623		5	0	0		1	4	4	1	4	1	15	3	3	1	1	3	1	3	3	1	19	1	1	3	1	6	3	4	1	4	1	1	14	3	4	3	1	3	14	3	4	1	1	1
143	20	155	53	22.0604		7	0	1		1	2	4	1	1	3	12	3	3	1	3	1	1	1	2	1	16	1	1	1	2	5	1	1	2	2	1	2	9	2	4	2	1	2	11	1	2	1	1	1
144	20	164.9	54.5	20.0427		7	0	2		2	4	1	1	2	2	12	2	1	1	1	1	1	1	1	2	11	1	1	1	1	4	1	1	3	2	1	2	10	2	1	1	1	2	7	1	2	1	1	1
145	21	163.5	54.5	20.3874		7	0	0		1	2	3	1	3	2	12	3	3	1	2	2	2	2	2	1	18	2	3	2	1	8	2	1	2	3	1	1	10	1	2	1	1	1	6	1	2	1	2	2
146	20	158.6	48	19.0825		6	0	0		3	1	3	1	3	1	12	3	4	2	3	1	1	1	2	1	18	1	2	1	1	5	1	3	1	2	1	1	9	3	4	2	3	3	15	2	3	1	1	1
147	20	165	59.2	21.7447		7	0	1		2	3	1	1	3	2	12	2	2	1	3	1	1	1	3	1	15	1	2	1	2	6	2	1	1	1	1	1	7	2	2	3	1	3	11	2	2	3	2	1
148	20	164.8	55.8	20.5456		6	0	1		2	3	4	3	4	2	18	3	4	3	4	4	2	2	4	3	29	2	4	4	4	14	3	4	4	2	1	2	16	2	4	3	1	3	13	2	3	3	2	2
149	19	159.8	58.4	22.8696		9	0	0		3	4	4	4	4	4	23	4	4	4	4	1	1	3	4	4	29	1	4	2	4	11	1	4	4	1	1	3	14	4	4	4	4	4	20	1	4	4	2	1
150	19	164	57.5	21.3786		5	0	0		3	4	3	4	1	4	19	4	4	4	3	2	4	3	3	4	31	2	4	3	4	13	4	4	4	3	4	2	21	3	4	3	3	4	17	2	4	1	2	3
151	23	155	48.9	20.3538		8	0	0		2	1	2	1	2	1	9	1	2	1	1	2	1	1	2	1	12	1	2	1	1	5	4	2	2	1	1	1	11	2	3	2	1	1	9	1	2	2	1	1
152	20	154.5	41	17.1762		7	0	0		3	1	3	1	1	1	10	2	3	3	1	1	1	1	2	1	15	1	3	1	1	6	1	1	1	1	1	1	6	2	1	1	1	1	6	2	3	1	1	3
153	20	148.3	42	19.0971		7	0	1		1	1	2	1	1	1	7	1	2	2	1	1	1	1	1	1	11	1	2	1	2	6	3	1	1	1	1	1	8	2	2	1	1	1	7	2	3	2	2	1
154	20	156.7	50.5	20.5662		6	0	0		4	3	3	1	4	3	18	4	1	1	3	1	1	1	3	1	16	1	2	1	1	5	3	1	1	1	1	1	8	3	3	2	1	3	12	4	3	3	3	1
155	20	166	61	22.1367		7	0	0		3	1	2	1	3	3	13	3	3	3	1	1	2	3	3	2	21	1	1	1	1	4	1	2	3	3	1	2	12	1	1	2	1	1	6	2	1	1	1	1
156	20	164	67	24.9108		8	0	0		1	4	4	4	1	2	16	4	3	3	3	1	1	1	4	1	21	1	3	3	1	8	4	3	1	2	1	1	12	3	4	1	2	1	11	1	3	1	1	2
157	21	158.8	55.5	22.0086		7	0	1		2	1	2	1	4	3	13	4	4	1	3	1	1	1	1	3	19	1	1	1	1	4	1	4	4	4	1	1	15	1	1	1	1	3	7	2	4	1	1	1
158	22	153	48	20.5049		6	0	1		4	3	3	3	4	4	21	3	3	1	2	2	3	3	3	2	22	2	3	2	2	9	3	2	3	3	2	2	15	1	1	1	1	2	6	3	3	3	2	3
159	21	162.8	52.4	19.7707		7	0	1		2	1	1	1	1	3	9	1	1	1	2	1	3	2	2	1	14	1	1	1	1	4	2	2	3	1	1	1	10	1	1	1	1	1	5	2	2	1	1	2
160	22	152	46	19.91		6	0	1		3	1	3	1	1	3	12	3	3	1	4	3	1	1	3	2	21	1	3	1	2	7	1	2	4	1	1	1	10	1	1	1	1	1	5	3	4	1	1	2
161	24	153	42	17.9418		7	0	0		2	2	2	1	2	2	11	1	2	1	1	1	1	1	2	1	11	1	2	1	1	5	2	1	2	1	1	1	8	1	1	1	1	2	6	2	3	1	1	1
162	18	164	46	17.1029		6	0	0		4	4	1	1	4	2	16	4	4	3	4	1	3	3	3	4	29	1	1	1	1	4	3	3	3	3	1	2	15	3	2	1	1	1	8	3	4	3	1	3
163	18	163.3	60.3	22.6123		6	0	0		3	3	3	2	3	4	18	3	4	1	4	3	3	2	3	3	26	1	3	4	4	12	1	3	3	2	4	3	16	2	4	3	1	4	14	2	4	4	1	3
164	20	156.5	48	19.598		6	0	0		4	3	3	3	4	4	21	3	3	1	3	3	2	2	3	4	24	3	4	4	3	14	3	3	4	3	2	2	17	3	3	2	1	3	12	4	4	4	3	3
[truncated: 42 more columns]
